# Supplementary material for: Fate of artificial sweeteners through wastewater treatment plants and water treatment processes
Source: PLoS One. 2018 Jan 2;13(1):e0189867. doi: 10.1371/journal.pone.0189867 (PMC5749728; doi:10.1371/journal.pone.0189867)
Supplement: S1 Table — (XLSX) [file pone.0189867.s001.xlsx]

## Sheet: Sheet1
S1Table . Detailed process parameters of the investigated WWTPs
WWTP	Location	Coordinates	Capacity (m3/d)	HRT (h)	SRT (d)
WWTP-1	Nanjing	E118°73' N32°22'	40000	11.61	11.3-13
WWTP-2	Nanjing	E118°75' N32°11'	40000	11.6	—
WWTP-3	Wuxi	E120°52' N31°68'	20000	5	—
WWTP-4	Wuxi	E120°43' N31°54'	30000	9.8	21
WWTP-5	Wuxi	E120°36' N31°69'	20000	6	—
