# Supplementary material for: Fate of artificial sweeteners through wastewater treatment plants and water treatment processes
Source: PLoS One. 2018 Jan 2;13(1):e0189867. doi: 10.1371/journal.pone.0189867 (PMC5749728; doi:10.1371/journal.pone.0189867)
Supplement: S2 Table — (XLSX) [file pone.0189867.s002.xlsx]

## Sheet: Sheet1
S2 Table. Physico-chemical properties of wastewater from sample sites
		COD(mg/L)		NH4+-N(mg/L)		TN(mg/L)		pH
		summer	winter	summer	winter	summer	winter	summer	winter
WWTP-1	Influent	107	147	19.9	17.5	19.9	20.6	7.7	7.2
	Anaerobic	53	67	6.7	8.9	11.5	12.1	7.1	6.9
	Aerobic	31	33	2	0.8	7.2	7.7	6.7	6.8
	Coagulation	17	33	1.7	1.63	6.9	9.2	7.3	6.7
	BAF	15	40	1.8	1.64	6.7	5.8	7.4	6.6
	UV	12	33	1.2	0.99	5.7	4.1	ND	6.7
WWTP-2	Influent	105	160	20.5	20.8	23.9	24.7	6.9	7.2
	Anaeorobic tank	66	141	7.8	15.1	13.3	16.3	7.2	7.1
	Anoxic tank	16	67	2.1	6.9	12.7	9.9	7.2	7
	Aerobic tank	15	47	2.5	5.5	11.7	9.4	7.1	7
	Sedimentation	13	46	2.3	4.1	11.1	10.2	7.2	7.2
	UV	3	27	0.3	4.7	8.3	8.7	ND	7.1
WWTP-3	Influent	151	107	20.6	18.1	22.3	21.5	6.8	7.1
	Hydrolytic	93	93	10.6	9.2	12.1	23.4	6.9	7.1
	Anoxic	87	47	5.3	5.6	5.5	12.7	7.3	7.2
	Aerobic	65	60	3.8	1.6	4.5	8.8	7.3	7.3
	Sediment	49	53	2.3	0.3	3.7	8.2	7.1	7.2
	ClO2	41	37	0.3	0.4	2.8	5.52	7.5	7.3
WWTP-4	Influent	153	193	22.5	22.7	25.3	29.4	7.5	7.7
	Anoxic	113	53	6.2	56	16.7	9.27	7.2	7.2
	Anaerobic	89	47	3.4	5	9.8	7.8	7.2	7.2
	Aerobic	61	60	0.5	3.6	7.7	6.4	7.2	7.3
	MBR	42	46	0.4	1.5	6.1	5.2	7.3	7.2
WWTP-5	ClO2	174	107	19.3	22.5	20.2	27.9	6.9	7.2
	Influent	67	79	6.4	3.38	11.6	14.1	ND	ND
	Hydrolytic	45	20	0.6	0.1	10	9.2	6.7	ND
	SBR	37	33	0.3	0.2	7.9	8.5	6.8	7.1
	BAF	33	46	0.1	0.6	4.7	8.3	6.7	7.1
ND：Not Detected
