# Supplementary material for: Fate of artificial sweeteners through wastewater treatment plants and water treatment processes
Source: PLoS One. 2018 Jan 2;13(1):e0189867. doi: 10.1371/journal.pone.0189867 (PMC5749728; doi:10.1371/journal.pone.0189867)
Supplement: S3 Table — (XLSX) [file pone.0189867.s003.xlsx]

## Sheet: Sheet1
S3 Table. Parameters for MRM acquisition of target ASs
Compound	Parent	Daughter (m/z)	Cone	Collision Energy (V)
	(m/z)		Voltage (V)
ACE	162	82/78	38	14/18
ACE-d4	166	86/78	38	14/18
CYC	178	80	60	28
SAC	182	106/42	55	16/26
SUC	395	359/35	70	10
