# Supplementary material for: Fate of artificial sweeteners through wastewater treatment plants and water treatment processes
Source: PLoS One. 2018 Jan 2;13(1):e0189867. doi: 10.1371/journal.pone.0189867 (PMC5749728; doi:10.1371/journal.pone.0189867)
Supplement: S4 Table — (XLSX) [file pone.0189867.s004.xlsx]

## Sheet: Sheet1
S4 Table. Instrumental and method validation data
Targeted ASs	IDL	MDL	Recovery	Repeatability	Reproducibility
	(ng/L)	(ng/L)	Mean±RSD (%)	RSD(%)(n=6)	RSD(%)(n=6)
ACE	10	20	89.91±5.18	3.4	9.6
CYC	10	20	93.17±3.76	2.7	10.4
SAC	10	20	92.16±2.25	4.3	11.3
SUC	50	100	93.73±3.12	4.5	7.2
