# Supplementary material for: Fate of artificial sweeteners through wastewater treatment plants and water treatment processes
Source: PLoS One. 2018 Jan 2;13(1):e0189867. doi: 10.1371/journal.pone.0189867 (PMC5749728; doi:10.1371/journal.pone.0189867)
Supplement: S5 Table — (XLSX) [file pone.0189867.s005.xlsx]

## Sheet: Sheet1
S5 Table. Mean concentration of ASs along treatment process in January, April and July in five WWTPs
WWTP	Process	January				April				July
		ACE	CYC	SAC	SUC	ACE	CYC	SAC	SUC	ACE	CYC	SAC	SUC
WWTP-1	Influent	9.55	23.85	9.11	2.87	1.17	4.22	3.15	0.78	1.97	2.18	1.88	0.82
	Anaerobic	9.04	10.26	4.56	2.74	1.13	2.73	2.33	0.81	2.04	2.27	1.55	1
	Aerobic	7.93	0.04	0.05	2.75	1.03	0.03	0.03	0.83	1.64	0.1	0.12	1.02
	Coagulation	8.27	0.11	0.21	2.92	1.03	0.02	0.03	0.85	1.79	—	—	—
	BAF	8.1	0.15	0.23	2.7	1.03	0.03	0.03	0.86	1.7	0.11	0.11	1.17
	UV	7.65	0.16	0.24	2.83	1	0.02	0.03	0.89	1.68	0.12	0.13	1.26
WWTP-2	Influent	11.75	27.34	12.82	3.83	1.66	2.96	2.28	0.71	1.7	2.42	1.98	0.64
	Anaerobic	11.29	17.86	9.2	4.1	1.58	2.98	2.91	0.77	1.69	2.19	2.12	0.71
	Anoxic	9.14	0.22	0.32	4.14	1.3	0.68	0.69	0.74	1.41	0.79	0.58	0.71
	Aerobic	8.29	0.18	0.23	4.25	1.15	0.08	0.08	0.8	1.35	0.07	0.04	0.98
	Sediment	8.88	0.15	0.25	4.35	1.17	0.06	0.07	0.84	1.3	0.08	0.04	0.98
	UV	8.55	0.15	0.23	4.41	1.16	0.07	0.07	0.88	—	—	—	—
WWTP-3	Influent	10.83	19.12	7.81	3.81	0.89	1.91	1.62	0.43	0.76	1.91	1.27	0.64
	Hydrolytic	12.47	15.76	6.88	4.08	0.92	1.01	1.08	0.55	0.78	1.75	1.25	0.75
	Anaerobic	10.58	14.58	5.05	4.61	0.85	0.71	0.56	0.53	0.74	1.67	1.36	0.66
	Anoxic	9.36	8.6	1.17	4.61	0.66	0.59	0.43	0.55	0.63	1.55	1.19	0.69
	Aerobic	8.77	0.13	0.19	4.75	0.56	0.05	0.06	0.54	0.57	0.11	0.1	0.82
	Sediment	9.77	0.14	0.18	4.94	0.65	0.04	0.08	0.62	0.61	0.12	0.12	0.86
	ClO2	9.93	0.15	0.2	5.04	0.63	0.04	0.02	0.66	0.62	0.12	0.13	0.93
WWTP-4	Influent	7.76	11.72	6.39	4.33	1.84	3.12	2.67	0.7	2.58	3.68	2.53	0.73
	Anoxic	6.17	0.76	0.25	4.65	1.66	0.65	0.29	0.8	2.175	1.91	1.78	1.01
	Anaerobic	7.44	1.32	0.2	4.63	1.83	0.73	0.53	0.87	2.584	1.16	1.03	0.86
	Aerobic	6.26	0.15	0.15	4.89	1.4	0.68	0.49	0.8	2.13	0.08	0.08	1.21
	MBR	6.59	0.16	0.15	5.19	1.27	0.1	0.03	0.81	2.15	0.08	0.1	1.34
	ClO2	6.9	0.16	0.19	5.38	1.28	0.09	0.08	0.84	2.25	0.09	0.12	1.04
WWTP-5	Influent	11.05	17.12	18.76	4.16	0.84	1.78	1.55	0.58	1.41	2.76	1.69	0.58
	Hydrolytic	12.49	16.76	15.04	4.3	0.87	1.72	2.21	0.56	1.56	2.65	1.87	0.68
	SBR	8.69	0.21	0.15	4.46	0.78	0.03	0.05	0.63	1.25	0.17	0.13	0.73
	BAF	8.05	0.17	0.2	4.79	0.77	0.04	0.04	0.69	1.18	0.17	0.13	0.68
	ClO2	10.5	0.16	0.18	5.81	0.81	0.03	0.04	0.7	1.4	0.16	0.13	0.68
