# Supplementary material for: Fate of artificial sweeteners through wastewater treatment plants and water treatment processes
Source: PLoS One. 2018 Jan 2;13(1):e0189867. doi: 10.1371/journal.pone.0189867 (PMC5749728; doi:10.1371/journal.pone.0189867)
Supplement: S6 Table — (XLSX) [file pone.0189867.s006.xlsx]

## Sheet: Sheet1
S6 Table. Estimated adsorption of ASs by GAC and resin in five full-scale WWTPs
WWTPs	ACE(mg/g)		CYC(mg/g)		SAC(mg/g)		SUC(mg/g)
	GAC	Resin	GAC	Resin	GAC	Resin	GAC	Resin
WWTP-1	0.32	1.32	0.07	0.44	0.39	1.32	0.33	0.05
WWTP-2	0.32	1.32	0.07	0.44	0.39	1.32	0.33	0.05
WWTP-3	0.28	1.17	0.07	0.44	0.36	1.17	0.29	0.04
WWTP-4	0.32	1.31	0.07	0.44	0.38	1.31	0.32	0.05
WWTP-5	0.29	1.22	0.07	0.44	0.37	1.22	0.3	0.04
