# Supplementary material for: Fate of artificial sweeteners through wastewater treatment plants and water treatment processes
Source: PLoS One. 2018 Jan 2;13(1):e0189867. doi: 10.1371/journal.pone.0189867 (PMC5749728; doi:10.1371/journal.pone.0189867)
Supplement: S7 Table — (XLSX) [file pone.0189867.s007.xlsx]

## Sheet: Sheet1
S7 Table. curve-fitting equation for removal of ASs by GAC and Resin
Targeted ASs	GAC		Resin
ACE	y=0.330*(1-e-0.006x)	R2=0.989	y=1.330*(1-e-0.007x)	R2=0.999
CYC	y=0.072*(1-e-0.026x)	R2=0.879	y=0.445*(1-e-0.023x)	R2=0.959
SAC	y=0.386*(1-e-0.009x)	R2=0.996	y=1.330*(1-e-0.007x)	R2=0.999
SUC	y=0.330*(1-e-0.007x)	R2=0.989	y=0.058*(1-e-0.004x)	R2=0.898
y(mg/g)is the adsorption amount;x(min) is the adsorption time; R2 is relative coeffcient
