# Supplementary material for: Fate of artificial sweeteners through wastewater treatment plants and water treatment processes
Source: PLoS One. 2018 Jan 2;13(1):e0189867. doi: 10.1371/journal.pone.0189867 (PMC5749728; doi:10.1371/journal.pone.0189867)
Supplement: S8 Table — (XLSX) [file pone.0189867.s008.xlsx]

## Sheet: Sheet1
S8 Table. Efficiency and cost comparison of UV/AOP for treating ASs in secondary effluent
AOP	Rate constant k (×10-4)				Total cost / Order ($/m3)
	ACE	CYC	SAC	SUC	ACE	CYC	SAC	SUC
UV/H2O2	6.7	3.82	1.54	0.9	14.55	27.29	66.7	101.62
UV/PDS	40.72	11.58	2.93	2.1	2.57	8.73	37.78	50.48
